# Supplementary material for: Sensitivity analyses for effect modifiers not observed in the target population when generalizing treatment effects from a randomized controlled trial: Assumptions, models, effect scales, data scenarios, and implementation details
Source: PLoS One. 2018 Dec 11;13(12):e0208795. doi: 10.1371/journal.pone.0208795 (PMC6289424; doi:10.1371/journal.pone.0208795)
Supplement: S7 Appendix — (DO) [file pone.0208795.s007.do]

use "synthetictrial.dta", clear

gen nwhite_sis = 0 if nwhite==0 & sis==0
replace nwhite_sis = 1 if nwhite==1 & sis==0
replace nwhite_sis = 2 if nwhite==0 & sis==1
replace nwhite_sis = 3 if nwhite==1 & sis==1


********************************************
*** Outcome-model-based sensitivity analysis

* m.sate.naive
mixed cd4 new##post || id:, reml

* m.sate
mixed cd4 new##fem new##c.age post##fem post##c.age new##nwhite_sis post##nwhite_sis new##post || id:, reml

* m.effmod (and TATE range via lincom)
mixed cd4 new##fem new##c.age post##fem post##c.age new##post##nwhite_sis || id:, reml

lincom 1.new#1.post + (34640/54220)*(1-.2)*1.new#1.post#1.nwhite_sis + (1-34640/54220)*(.2)*1.new#1.post#2.nwhite_sis + (34640/54220)*(.2)*1.new#1.post#3.nwhite_sis
lincom 1.new#1.post + (34640/54220)*(1-.6)*1.new#1.post#1.nwhite_sis + (1-34640/54220)*(.6)*1.new#1.post#2.nwhite_sis + (34640/54220)*(.6)*1.new#1.post#3.nwhite_sis

** weighting adjustment to obtain better balance between arms

* m.sate.adjusted
mixed cd4 new##fem new##c.age post##fem post##c.age new##nwhite_sis post##nwhite_sis new##post || id:, pweight(new_wt)

* m.effmod.adjusted (and TATE range via lincom)
mixed cd4 new##fem new##c.age post##fem post##c.age new##post##nwhite_sis || id:, pweight(new_wt)

lincom 1.new#1.post + (34640/54220)*(1-.2)*1.new#1.post#1.nwhite_sis + (1-34640/54220)*(.2)*1.new#1.post#2.nwhite_sis + (34640/54220)*(.2)*1.new#1.post#3.nwhite_sis
lincom 1.new#1.post + (34640/54220)*(1-.6)*1.new#1.post#1.nwhite_sis + (1-34640/54220)*(.6)*1.new#1.post#2.nwhite_sis + (34640/54220)*(.6)*1.new#1.post#3.nwhite_sis


*****************************************************
*** Weighted-outcome-model-based sensitivity analysis

* m.effmod.wtd (and TATE range via lincom)
mixed cd4 new##fem new##c.age post##fem post##c.age new##post##nwhite_sis || id:, pweight(wt)

lincom 1.new#1.post + (34640/54220)*(1-.2)*1.new#1.post#1.nwhite_sis + (1-34640/54220)*(.2)*1.new#1.post#2.nwhite_sis + (34640/54220)*(.2)*1.new#1.post#3.nwhite_sis
lincom 1.new#1.post + (34640/54220)*(1-.6)*1.new#1.post#1.nwhite_sis + (1-34640/54220)*(.6)*1.new#1.post#2.nwhite_sis + (34640/54220)*(.6)*1.new#1.post#3.nwhite_sis

* m.tate (this is more precisely the xz-ate model -- no sensitivity analysis here)
mixed cd4 new##fem new##c.age post##fem post##c.age new##nwhite_sis post##nwhite_sis new##post || id:, pweight(wt)
