# Supplementary material for: Sensitivity analyses for effect modifiers not observed in the target population when generalizing treatment effects from a randomized controlled trial: Assumptions, models, effect scales, data scenarios, and implementation details
Source: PLoS One. 2018 Dec 11;13(12):e0208795. doi: 10.1371/journal.pone.0208795 (PMC6289424; doi:10.1371/journal.pone.0208795)
Supplement: S8 Appendix — (CSV) [file pone.0208795.s008.csv]

id	fem	nwhite	sis	new	age	post	cd4
1	0	1	0	0	40	0	112
4	0	1	0	0	48	0	98
12	0	1	0	0	37	0	124
13	0	1	0	0	38	0	59
17	0	0	0	0	40	0	147
21	0	1	0	0	55	0	180
22	0	1	0	0	41	0	108
26	0	0	0	0	34	0	87
30	0	0	0	0	49	0	91
37	0	1	0	0	27	0	78
40	0	0	0	0	41	0	162
44	0	1	0	0	47	0	140
51	1	1	0	0	31	0	189
58	0	0	0	0	46	0	71
61	0	1	0	0	28	0	219
62	0	0	0	0	39	0	128
65	0	0	0	0	40	0	86
72	0	0	0	0	52	0	176
75	0	0	0	0	30	0	112
82	0	0	0	0	39	0	187
87	0	0	0	0	44	0	180
93	0	1	0	0	53	0	174
97	0	0	0	0	36	0	75
100	0	0	0	0	48	0	74
103	0	1	0	0	47	0	94
110	1	1	0	0	42	0	154
111	0	0	0	0	38	0	96
116	0	0	0	0	31	0	171
120	0	1	0	0	39	0	152
126	0	0	0	0	29	0	164
127	0	0	0	0	39	0	139
128	0	1	0	0	32	0	77
134	0	1	0	0	46	0	178
150	0	0	0	0	41	0	73
154	0	0	0	0	38	0	150
156	0	0	0	0	37	0	69
157	1	1	0	0	47	0	135
168	0	0	0	0	43	0	79
169	0	1	0	0	37	0	60
172	0	0	0	0	49	0	150
179	1	1	0	0	44	0	125
201	0	1	0	0	44	0	242
205	0	0	0	0	50	0	93
206	0	0	0	0	36	0	171
207	0	0	0	0	24	0	151
210	0	0	0	0	43	0	108
213	0	0	0	0	38	0	152
217	0	1	0	0	38	0	125
220	1	0	0	0	35	0	81
226	0	0	0	0	50	0	107
228	0	1	0	0	30	0	152
232	1	1	0	0	56	0	118
235	1	1	0	0	34	0	154
241	0	1	0	0	39	0	211
244	0	0	0	0	44	0	150
245	0	0	0	0	49	0	103
250	0	0	0	0	30	0	104
251	1	1	0	0	34	0	140
254	0	0	0	0	29	0	153
258	0	0	0	0	30	0	156
262	0	0	0	0	30	0	79
266	0	0	0	0	31	0	95
268	0	0	0	0	47	0	63
271	0	0	0	0	49	0	191
280	1	0	0	0	57	0	93
282	0	1	0	0	34	0	92
285	1	1	0	0	49	0	149
287	0	1	0	0	45	0	114
289	0	0	0	0	41	0	196
291	0	1	0	0	44	0	118
302	0	0	0	0	34	0	134
304	1	1	0	0	45	0	142
311	0	0	0	0	36	0	114
315	0	1	0	0	44	0	115
316	1	0	0	0	44	0	60
318	1	1	0	0	61	0	154
323	0	1	0	0	50	0	95
331	0	1	0	0	48	0	109
332	0	0	0	0	42	0	164
338	0	0	0	0	43	0	229
339	0	0	0	0	31	0	166
341	0	0	0	0	42	0	112
357	1	0	0	0	38	0	78
361	0	1	0	0	51	0	125
365	0	0	0	0	51	0	64
367	0	0	0	0	27	0	121
368	0	1	0	0	44	0	194
370	0	1	0	0	49	0	122
372	0	1	0	0	44	0	192
377	0	0	0	0	44	0	149
385	0	1	0	0	31	0	98
386	0	1	0	0	47	0	52
387	0	0	0	0	27	0	183
389	0	1	0	0	37	0	78
400	1	0	0	0	26	0	76
402	0	0	0	0	34	0	78
405	0	0	0	0	33	0	158
406	0	1	0	0	33	0	211
408	0	0	0	0	46	0	87
412	0	0	0	0	43	0	92
416	0	1	0	0	40	0	119
417	1	0	0	0	41	0	120
422	0	0	0	0	32	0	262
423	0	0	0	0	48	0	77
424	0	0	0	0	36	0	209
432	0	1	0	0	35	0	126
434	0	0	0	0	39	0	64
436	0	1	0	0	63	0	205
437	0	0	0	0	25	0	116
440	0	0	0	0	29	0	65
441	0	0	0	0	34	0	68
443	0	1	0	0	25	0	154
446	0	0	0	0	45	0	151
449	0	1	0	0	34	0	182
453	1	0	0	0	43	0	277
458	0	1	0	0	66	0	85
463	0	1	0	0	52	0	255
467	0	0	0	0	33	0	136
468	0	1	0	0	34	0	120
470	0	0	0	0	39	0	145
475	0	0	0	0	69	0	100
480	1	1	0	0	31	0	71
481	0	0	0	0	45	0	66
482	0	0	0	0	35	0	134
488	0	1	0	0	40	0	120
489	0	1	0	0	49	0	60
493	0	0	0	0	38	0	63
502	0	0	0	0	35	0	49
503	0	1	0	0	44	0	96
504	1	0	0	0	35	0	157
505	0	1	0	0	33	0	136
509	1	0	0	0	45	0	213
510	0	0	0	0	37	0	195
516	0	1	0	0	41	0	189
520	0	1	0	0	42	0	60
522	1	1	0	0	36	0	104
528	0	0	0	0	64	0	89
532	0	1	0	0	46	0	100
535	0	0	0	0	35	0	161
543	0	1	0	0	51	0	169
546	0	1	0	0	47	0	67
548	1	1	0	0	52	0	74
549	0	0	0	0	54	0	102
553	0	0	0	0	42	0	96
554	0	0	0	0	51	0	136
559	0	1	0	0	35	0	93
568	0	1	0	0	39	0	133
576	0	0	0	0	40	0	145
578	0	0	0	0	52	0	76
579	0	1	0	0	29	0	162
580	0	0	0	0	47	0	167
581	1	0	0	0	42	0	119
583	0	0	0	0	52	0	133
589	0	1	0	0	54	0	44
591	0	0	0	0	42	0	214
593	0	0	0	0	42	0	235
596	0	0	0	0	49	0	62
603	0	1	0	0	31	0	157
607	0	0	0	0	41	0	73
609	0	0	0	0	34	0	152
610	0	1	0	0	32	0	118
619	0	1	0	0	52	0	217
620	0	1	0	0	57	0	102
622	0	0	0	0	45	0	51
626	0	1	0	0	56	0	140
634	0	1	0	0	37	0	193
635	0	0	0	0	53	0	184
648	0	1	0	0	44	0	136
649	0	0	0	0	36	0	144
658	0	0	0	0	33	0	72
659	0	1	0	0	42	0	164
660	0	0	0	0	38	0	86
661	0	0	0	0	47	0	99
663	0	0	0	0	54	0	114
664	1	1	0	0	44	0	179
665	0	1	0	0	36	0	124
673	0	1	0	0	31	0	159
682	0	1	0	0	43	0	62
718	0	0	0	0	32	0	61
724	0	1	0	0	46	0	132
726	0	1	0	0	47	0	57
729	0	0	0	0	21	0	108
734	0	0	0	0	37	0	114
736	0	0	0	0	37	0	120
755	0	0	0	0	30	0	58
756	1	1	0	0	38	0	95
757	1	1	0	0	40	0	174
758	0	1	0	0	39	0	107
766	0	0	0	0	22	0	121
767	1	0	0	0	38	0	118
769	0	1	0	0	37	0	149
770	0	1	0	0	38	0	203
771	0	1	0	0	33	0	105
774	0	0	0	0	26	0	126
775	0	1	0	0	41	0	87
778	0	0	0	0	46	0	337
784	0	1	0	0	43	0	116
787	0	0	0	0	33	0	62
789	0	0	0	0	37	0	126
792	1	0	0	0	46	0	120
794	0	0	0	0	44	0	251
796	0	0	0	0	43	0	179
799	0	0	0	0	37	0	137
808	1	1	0	0	31	0	147
810	0	0	0	0	53	0	68
811	1	1	0	0	44	0	194
821	0	0	0	0	48	0	198
822	0	0	0	0	46	0	53
826	0	0	0	0	31	0	83
829	0	0	0	0	33	0	108
830	0	1	0	0	25	0	226
831	0	0	0	0	40	0	283
834	0	1	0	0	40	0	204
836	0	0	0	0	32	0	143
838	0	1	0	0	42	0	70
845	0	1	0	0	49	0	90
852	1	1	0	0	18	0	97
854	0	0	0	0	38	0	185
859	0	0	0	0	24	0	169
860	0	0	0	0	35	0	162
869	0	1	0	0	46	0	204
873	0	1	0	0	43	0	153
877	0	1	0	0	45	0	130
878	0	1	0	0	32	0	127
879	0	0	0	0	34	0	123
883	0	0	0	0	32	0	211
888	0	0	0	0	49	0	149
896	0	0	0	0	34	0	132
898	0	1	0	0	43	0	135
899	0	1	0	0	48	0	83
906	0	0	0	0	31	0	121
910	0	1	0	0	48	0	105
913	0	1	0	0	44	0	170
917	0	1	0	0	34	0	136
918	1	0	0	0	35	0	141
920	0	0	0	0	44	0	76
921	0	1	0	0	31	0	199
930	0	0	0	0	42	0	82
933	0	0	0	0	34	0	118
3	0	1	1	0	33	0	11
7	0	0	1	0	34	0	42
10	1	1	1	0	36	0	7
14	0	0	1	0	48	0	39
16	0	0	1	0	40	0	1
28	0	1	1	0	41	0	19
33	0	0	1	0	31	0	61
42	0	0	1	0	39	0	18
46	0	0	1	0	38	0	52
47	0	0	1	0	38	0	11
50	0	1	1	0	22	0	8
74	0	1	1	0	40	0	41
77	1	0	1	0	54	0	8
83	1	0	1	0	34	0	12
91	0	0	1	0	21	0	17
94	0	1	1	0	39	0	42
95	0	0	1	0	35	0	51
98	0	1	1	0	33	0	12
101	0	1	1	0	42	0	5
104	0	1	1	0	29	0	23
105	0	1	1	0	41	0	12
112	1	0	1	0	44	0	43
114	0	1	1	0	50	0	22
119	0	1	1	0	44	0	14
121	0	0	1	0	54	0	23
123	0	1	1	0	45	0	22
124	0	1	1	0	31	0	21
135	1	0	1	0	39	0	47
137	0	1	1	0	38	0	25
138	0	1	1	0	50	0	45
143	0	1	1	0	43	0	7
145	0	0	1	0	35	0	55
152	0	1	1	0	37	0	47
153	0	1	1	0	44	0	6
160	0	1	1	0	29	0	21
164	0	1	1	0	39	0	22
170	0	1	1	0	42	0	8
171	1	1	1	0	30	0	57
173	1	1	1	0	36	0	6
174	0	1	1	0	34	0	8
182	0	1	1	0	32	0	24
184	0	1	1	0	43	0	42
186	0	0	1	0	34	0	15
188	1	1	1	0	19	0	-0
195	0	0	1	0	42	0	8
198	0	1	1	0	62	0	6
200	0	1	1	0	47	0	30
203	0	0	1	0	41	0	33
211	0	0	1	0	54	0	12
214	0	1	1	0	36	0	2
218	0	1	1	0	31	0	10
219	0	0	1	0	39	0	23
222	1	1	1	0	38	0	20
223	0	1	1	0	26	0	7
227	0	1	1	0	40	0	12
230	0	0	1	0	36	0	47
236	0	0	1	0	43	0	7
237	0	0	1	0	19	0	52
249	0	1	1	0	56	0	29
252	0	0	1	0	38	0	5
260	0	0	1	0	33	0	49
261	0	0	1	0	41	0	42
263	0	0	1	0	59	0	22
269	0	0	1	0	33	0	44
272	0	1	1	0	31	0	6
273	0	1	1	0	31	0	14
277	1	1	1	0	46	0	18
278	0	1	1	0	50	0	41
288	0	1	1	0	38	0	35
290	0	1	1	0	52	0	13
294	0	0	1	0	39	0	54
301	0	0	1	0	35	0	0
303	1	1	1	0	48	0	26
309	0	0	1	0	40	0	18
317	0	1	1	0	42	0	13
319	0	0	1	0	43	0	26
320	0	0	1	0	37	0	36
321	0	0	1	0	36	0	43
322	1	1	1	0	39	0	36
337	1	1	1	0	35	0	8
340	0	0	1	0	29	0	0
345	0	0	1	0	28	0	44
351	0	1	1	0	34	0	18
353	0	0	1	0	44	0	108
358	1	1	1	0	37	0	44
362	0	1	1	0	34	0	20
363	0	0	1	0	42	0	10
373	0	0	1	0	20	0	52
379	1	0	1	0	34	0	37
381	0	0	1	0	33	0	6
382	0	0	1	0	29	0	17
384	1	0	1	0	30	0	1
388	0	1	1	0	55	0	16
391	0	0	1	0	29	0	41
393	0	1	1	0	24	0	0
394	0	0	1	0	43	0	46
409	0	1	1	0	41	0	4
415	1	0	1	0	41	0	59
418	0	0	1	0	37	0	22
420	0	1	1	0	39	0	60
430	0	0	1	0	41	0	14
431	0	1	1	0	26	0	32
444	0	0	1	0	38	0	35
445	0	0	1	0	31	0	14
465	0	0	1	0	33	0	13
466	0	0	1	0	30	0	32
473	0	0	1	0	38	0	50
478	0	1	1	0	40	0	8
479	0	0	1	0	63	0	3
487	0	1	1	0	35	0	37
494	0	0	1	0	50	0	14
496	0	0	1	0	33	0	54
500	0	1	1	0	53	0	52
508	0	0	1	0	41	0	21
512	0	1	1	0	46	0	16
521	0	1	1	0	67	0	51
523	0	0	1	0	40	0	13
524	0	1	1	0	38	0	11
526	0	0	1	0	56	0	22
529	0	1	1	0	41	0	45
539	0	0	1	0	64	0	0
547	0	0	1	0	25	0	28
551	1	1	1	0	41	0	11
556	0	1	1	0	34	0	16
558	0	0	1	0	30	0	9
566	0	1	1	0	50	0	12
567	0	1	1	0	36	0	16
573	0	1	1	0	36	0	84
575	0	0	1	0	36	0	5
585	0	0	1	0	46	0	0
590	1	0	1	0	38	0	41
601	0	0	1	0	51	0	13
606	0	1	1	0	42	0	42
611	0	1	1	0	44	0	13
613	1	1	1	0	30	0	14
617	1	1	1	0	43	0	22
621	0	1	1	0	46	0	20
623	0	0	1	0	37	0	42
625	0	0	1	0	50	0	52
627	0	0	1	0	33	0	12
629	0	0	1	0	38	0	3
630	0	0	1	0	30	0	26
632	1	1	1	0	54	0	6
633	0	0	1	0	52	0	47
637	0	1	1	0	44	0	31
641	1	1	1	0	37	0	55
642	0	1	1	0	30	0	31
644	0	1	1	0	27	0	0
651	0	1	1	0	43	0	56
654	0	1	1	0	36	0	16
657	0	0	1	0	46	0	5
666	0	0	1	0	36	0	37
669	0	1	1	0	30	0	40
670	0	0	1	0	39	0	33
674	0	1	1	0	43	0	22
683	0	0	1	0	31	0	51
684	0	0	1	0	42	0	37
685	0	1	1	0	33	0	26
686	0	0	1	0	56	0	28
689	1	0	1	0	28	0	8
691	0	1	1	0	40	0	2
692	0	1	1	0	51	0	12
693	0	1	1	0	37	0	31
695	1	1	1	0	37	0	58
696	0	0	1	0	30	0	22
697	0	0	1	0	24	0	4
698	0	0	1	0	38	0	19
702	0	0	1	0	30	0	4
710	1	1	1	0	45	0	6
714	0	0	1	0	37	0	0
715	0	0	1	0	29	0	53
716	1	1	1	0	42	0	6
722	0	0	1	0	36	0	23
728	0	0	1	0	47	0	14
732	0	1	1	0	24	0	17
739	0	0	1	0	38	0	17
745	0	0	1	0	28	0	26
747	0	1	1	0	38	0	-0
749	0	0	1	0	34	0	30
750	0	0	1	0	33	0	31
751	0	0	1	0	44	0	52
765	0	0	1	0	67	0	54
768	1	0	1	0	35	0	13
779	0	1	1	0	45	0	43
780	0	1	1	0	50	0	33
781	0	1	1	0	33	0	11
785	0	0	1	0	32	0	5
791	1	0	1	0	31	0	5
797	0	1	1	0	25	0	25
798	0	1	1	0	25	0	0
802	0	1	1	0	29	0	66
807	1	1	1	0	29	0	55
809	0	0	1	0	46	0	3
814	0	1	1	0	41	0	9
816	0	0	1	0	46	0	13
823	0	1	1	0	28	0	0
833	0	0	1	0	36	0	51
835	0	0	1	0	38	0	45
843	0	1	1	0	29	0	0
844	0	0	1	0	57	0	50
847	1	1	1	0	28	0	18
849	0	0	1	0	52	0	1
858	0	1	1	0	49	0	65
861	1	1	1	0	17	0	9
870	0	1	1	0	44	0	53
876	1	0	1	0	54	0	67
881	0	0	1	0	39	0	35
889	0	1	1	0	38	0	8
894	0	1	1	0	36	0	23
897	0	0	1	0	37	0	65
911	0	0	1	0	42	0	50
912	0	1	1	0	30	0	0
914	0	0	1	0	35	0	48
919	0	1	1	0	29	0	38
924	0	0	1	0	34	0	19
927	0	0	1	0	39	0	16
2	0	1	0	1	35	0	79
5	0	1	0	1	34	0	70
6	0	1	0	1	31	0	106
9	0	0	0	1	46	0	137
11	0	0	0	1	38	0	95
18	0	1	0	1	42	0	205
25	1	0	0	1	29	0	144
27	0	0	0	1	50	0	216
29	0	0	0	1	48	0	109
31	0	1	0	1	52	0	68
32	1	1	0	1	43	0	121
38	1	1	0	1	57	0	124
39	0	1	0	1	33	0	266
41	1	0	0	1	44	0	167
43	0	0	0	1	34	0	172
45	1	1	0	1	68	0	263
49	0	0	0	1	43	0	135
53	0	1	0	1	34	0	91
54	1	1	0	1	41	0	116
55	0	1	0	1	36	0	95
59	0	0	0	1	41	0	97
63	0	1	0	1	35	0	193
64	0	0	0	1	38	0	97
66	0	0	0	1	41	0	72
67	0	1	0	1	45	0	199
70	0	0	0	1	33	0	225
71	0	0	0	1	38	0	167
76	0	1	0	1	30	0	199
78	0	1	0	1	29	0	149
79	0	0	0	1	64	0	121
80	0	1	0	1	33	0	96
81	0	0	0	1	35	0	130
85	0	0	0	1	50	0	135
88	0	1	0	1	33	0	186
89	0	0	0	1	40	0	146
90	1	1	0	1	57	0	101
96	0	1	0	1	39	0	136
99	0	1	0	1	40	0	165
106	1	1	0	1	40	0	131
108	0	0	0	1	35	0	103
109	0	0	0	1	44	0	118
117	0	0	0	1	42	0	212
122	0	1	0	1	40	0	62
130	0	0	0	1	48	0	94
131	0	0	0	1	43	0	205
132	0	1	0	1	53	0	115
133	0	1	0	1	47	0	68
136	1	1	0	1	35	0	144
139	0	1	0	1	42	0	102
141	1	1	0	1	37	0	54
142	1	1	0	1	44	0	62
144	0	0	0	1	35	0	59
148	0	0	0	1	36	0	183
151	1	1	0	1	42	0	180
159	0	1	0	1	37	0	92
161	1	0	0	1	30	0	189
163	0	1	0	1	32	0	138
175	1	1	0	1	39	0	141
176	0	0	0	1	45	0	146
177	0	0	0	1	35	0	126
178	0	0	0	1	29	0	238
180	0	0	0	1	41	0	133
181	1	1	0	1	44	0	106
185	1	0	0	1	45	0	172
187	0	1	0	1	51	0	144
189	0	1	0	1	28	0	134
191	0	0	0	1	47	0	51
192	0	1	0	1	44	0	175
194	0	0	0	1	35	0	117
196	0	0	0	1	49	0	80
197	0	0	0	1	42	0	179
202	0	0	0	1	44	0	146
204	0	0	0	1	41	0	194
209	1	0	0	1	36	0	115
216	0	1	0	1	39	0	93
221	0	0	0	1	38	0	183
225	0	1	0	1	37	0	162
229	0	0	0	1	28	0	173
231	0	0	0	1	52	0	55
233	0	0	0	1	32	0	139
238	0	0	0	1	41	0	161
239	0	0	0	1	42	0	183
242	0	0	0	1	35	0	77
246	0	1	0	1	40	0	74
247	0	0	0	1	26	0	191
255	1	1	0	1	37	0	73
256	0	0	0	1	46	0	205
259	0	1	0	1	36	0	107
264	0	0	0	1	34	0	65
265	0	0	0	1	27	0	177
270	0	1	0	1	35	0	119
275	0	0	0	1	41	0	82
283	1	1	0	1	43	0	151
284	0	1	0	1	40	0	76
293	0	0	0	1	35	0	111
295	0	0	0	1	30	0	59
297	0	1	0	1	46	0	118
298	0	0	0	1	42	0	145
299	0	1	0	1	40	0	95
306	0	0	0	1	43	0	114
310	0	0	0	1	40	0	85
312	0	0	0	1	45	0	205
314	1	1	0	1	42	0	110
325	0	0	0	1	48	0	69
328	0	0	0	1	30	0	139
329	0	0	0	1	27	0	78
330	0	0	0	1	39	0	145
333	0	0	0	1	32	0	133
334	0	0	0	1	33	0	177
335	0	0	0	1	20	0	130
342	1	0	0	1	27	0	83
344	0	0	0	1	36	0	68
346	0	0	0	1	53	0	81
347	0	1	0	1	31	0	225
352	0	0	0	1	29	0	91
354	0	0	0	1	32	0	105
355	0	1	0	1	45	0	215
359	1	0	0	1	36	0	127
360	1	1	0	1	42	0	96
366	0	0	0	1	40	0	107
369	0	1	0	1	60	0	200
375	0	0	0	1	40	0	264
376	0	1	0	1	35	0	82
378	0	0	0	1	35	0	53
380	0	0	0	1	43	0	124
383	1	1	0	1	42	0	73
398	0	0	0	1	41	0	156
404	1	1	0	1	19	0	118
407	0	0	0	1	41	0	177
410	0	0	0	1	41	0	61
411	0	0	0	1	48	0	77
413	0	1	0	1	46	0	184
414	0	0	0	1	30	0	174
426	0	1	0	1	37	0	205
427	1	1	0	1	32	0	171
428	0	0	0	1	49	0	107
433	0	0	0	1	29	0	165
435	0	1	0	1	32	0	59
438	0	1	0	1	35	0	73
439	0	0	0	1	32	0	73
448	0	1	0	1	30	0	112
450	1	1	0	1	32	0	98
451	0	1	0	1	27	0	81
454	0	0	0	1	53	0	144
457	0	0	0	1	55	0	110
459	0	0	0	1	45	0	101
460	0	0	0	1	42	0	92
461	1	1	0	1	49	0	145
462	0	1	0	1	43	0	138
464	0	0	0	1	39	0	184
471	0	0	0	1	33	0	254
474	0	0	0	1	34	0	68
476	0	0	0	1	28	0	208
484	0	1	0	1	33	0	147
492	0	0	0	1	26	0	121
497	0	1	0	1	43	0	137
499	1	1	0	1	31	0	48
501	0	0	0	1	29	0	162
506	0	0	0	1	38	0	173
507	0	1	0	1	53	0	130
511	0	0	0	1	40	0	111
513	0	1	0	1	31	0	69
525	0	0	0	1	42	0	57
527	1	1	0	1	46	0	200
530	0	1	0	1	36	0	277
531	0	0	0	1	32	0	55
534	0	1	0	1	52	0	119
536	0	0	0	1	63	0	253
537	0	0	0	1	46	0	73
538	0	0	0	1	32	0	82
540	0	1	0	1	39	0	242
541	0	0	0	1	34	0	242
542	0	0	0	1	40	0	124
555	0	1	0	1	33	0	93
561	0	1	0	1	44	0	67
563	0	1	0	1	30	0	133
572	0	0	0	1	60	0	141
574	0	0	0	1	53	0	118
582	1	0	0	1	33	0	82
586	1	0	0	1	50	0	114
588	1	1	0	1	29	0	171
592	0	0	0	1	34	0	90
595	0	0	0	1	44	0	145
597	0	0	0	1	52	0	243
599	1	1	0	1	37	0	139
600	0	0	0	1	55	0	134
602	0	0	0	1	36	0	129
604	0	0	0	1	30	0	75
605	0	0	0	1	63	0	126
608	0	1	0	1	37	0	203
614	0	0	0	1	31	0	59
616	1	1	0	1	35	0	163
618	0	1	0	1	47	0	130
624	0	0	0	1	51	0	140
638	0	1	0	1	44	0	98
643	0	1	0	1	39	0	109
645	0	0	0	1	41	0	108
655	0	0	0	1	59	0	119
662	1	1	0	1	38	0	157
671	0	0	0	1	41	0	204
675	0	0	0	1	43	0	168
677	0	1	0	1	48	0	467
678	0	1	0	1	43	0	247
680	1	1	0	1	20	0	109
688	0	1	0	1	40	0	206
699	1	1	0	1	35	0	66
700	0	0	0	1	44	0	134
701	0	0	0	1	42	0	101
703	0	0	0	1	54	0	81
705	0	0	0	1	36	0	189
709	0	0	0	1	49	0	431
717	1	1	0	1	36	0	119
720	0	0	0	1	38	0	119
721	0	1	0	1	37	0	204
727	0	0	0	1	38	0	173
730	0	1	0	1	41	0	188
733	0	0	0	1	38	0	121
737	0	1	0	1	35	0	95
738	0	0	0	1	45	0	83
742	0	0	0	1	46	0	216
743	1	1	0	1	44	0	84
744	1	1	0	1	32	0	83
748	1	1	0	1	35	0	151
752	0	0	0	1	39	0	139
760	0	0	0	1	40	0	208
764	0	0	0	1	36	0	141
772	1	0	0	1	26	0	171
782	0	1	0	1	44	0	188
786	0	0	0	1	41	0	154
788	1	1	0	1	47	0	119
800	0	1	0	1	41	0	138
804	0	0	0	1	33	0	177
805	0	1	0	1	38	0	109
806	0	1	0	1	48	0	299
817	0	1	0	1	38	0	83
819	0	0	0	1	34	0	158
820	0	1	0	1	33	0	115
827	0	0	0	1	40	0	165
828	0	0	0	1	30	0	97
832	0	0	0	1	26	0	122
837	0	1	0	1	34	0	137
840	0	0	0	1	44	0	134
846	1	1	0	1	28	0	96
848	0	1	0	1	40	0	151
850	0	0	0	1	42	0	146
851	0	0	0	1	35	0	230
855	0	0	0	1	42	0	127
863	0	0	0	1	37	0	213
864	0	0	0	1	36	0	123
866	0	0	0	1	41	0	91
867	0	1	0	1	38	0	71
875	0	1	0	1	27	0	80
880	0	0	0	1	35	0	117
884	0	0	0	1	33	0	99
887	1	1	0	1	30	0	171
890	0	0	0	1	36	0	124
892	0	1	0	1	37	0	144
895	0	0	0	1	46	0	103
900	0	0	0	1	33	0	111
902	1	1	0	1	32	0	108
904	0	0	0	1	37	0	105
909	0	0	0	1	26	0	187
915	0	0	0	1	40	0	145
923	1	1	0	1	37	0	182
926	0	0	0	1	41	0	70
928	0	0	0	1	48	0	131
929	0	0	0	1	35	0	61
931	0	1	0	1	35	0	121
932	1	1	0	1	39	0	202
8	0	1	1	1	50	0	35
15	0	1	1	1	75	0	55
19	0	1	1	1	48	0	45
20	0	0	1	1	35	0	24
23	0	0	1	1	27	0	26
24	1	1	1	1	48	0	15
34	0	0	1	1	41	0	38
35	1	1	1	1	46	0	60
36	0	0	1	1	55	0	0
48	0	1	1	1	48	0	23
52	0	1	1	1	34	0	23
56	0	0	1	1	34	0	13
57	0	1	1	1	33	0	18
60	0	1	1	1	33	0	6
68	1	1	1	1	42	0	14
69	0	0	1	1	57	0	33
73	0	0	1	1	37	0	36
84	0	1	1	1	46	0	35
86	0	0	1	1	42	0	13
92	0	1	1	1	48	0	9
102	0	0	1	1	16	0	9
107	1	1	1	1	40	0	83
113	0	0	1	1	46	0	37
115	1	1	1	1	28	0	86
118	1	1	1	1	30	0	6
125	0	1	1	1	34	0	11
129	0	0	1	1	40	0	26
140	0	0	1	1	34	0	31
146	0	0	1	1	27	0	32
147	0	1	1	1	26	0	48
149	0	1	1	1	32	0	18
155	0	0	1	1	45	0	23
158	0	0	1	1	40	0	19
162	0	0	1	1	38	0	57
165	0	1	1	1	31	0	25
166	0	1	1	1	36	0	44
167	0	1	1	1	35	0	23
183	0	1	1	1	43	0	5
190	0	0	1	1	37	0	54
193	0	1	1	1	35	0	4
199	0	0	1	1	35	0	34
208	0	1	1	1	32	0	14
212	0	0	1	1	58	0	10
215	1	1	1	1	47	0	6
224	1	1	1	1	69	0	30
234	1	1	1	1	50	0	7
240	0	0	1	1	34	0	16
243	0	0	1	1	48	0	28
248	0	1	1	1	31	0	19
253	0	1	1	1	51	0	11
257	0	0	1	1	32	0	62
267	0	0	1	1	49	0	9
274	0	0	1	1	61	0	24
276	0	1	1	1	42	0	13
279	0	1	1	1	39	0	10
281	0	0	1	1	66	0	47
286	0	0	1	1	39	0	32
292	0	0	1	1	36	0	7
296	0	0	1	1	68	0	17
300	0	0	1	1	36	0	49
305	0	0	1	1	34	0	11
307	0	1	1	1	27	0	42
308	0	0	1	1	29	0	26
313	1	1	1	1	52	0	14
324	0	1	1	1	46	0	24
326	0	1	1	1	48	0	13
327	0	0	1	1	33	0	12
336	0	1	1	1	31	0	4
343	0	1	1	1	52	0	19
348	1	1	1	1	47	0	8
349	0	0	1	1	31	0	17
350	1	0	1	1	39	0	19
356	0	0	1	1	35	0	16
364	0	1	1	1	28	0	0
371	0	1	1	1	22	0	9
374	0	1	1	1	42	0	45
390	1	0	1	1	30	0	11
392	1	0	1	1	43	0	15
395	0	1	1	1	22	0	50
396	1	1	1	1	35	0	17
397	0	1	1	1	30	0	34
399	0	0	1	1	40	0	31
401	0	1	1	1	38	0	11
403	0	1	1	1	46	0	47
419	0	0	1	1	53	0	13
421	0	1	1	1	43	0	43
425	0	1	1	1	44	0	42
429	0	0	1	1	42	0	2
442	1	1	1	1	36	0	30
447	0	0	1	1	33	0	53
452	1	1	1	1	49	0	49
455	0	0	1	1	59	0	56
456	1	1	1	1	26	0	50
469	0	0	1	1	49	0	8
472	0	0	1	1	33	0	0
477	1	0	1	1	35	0	59
483	1	1	1	1	38	0	45
485	0	1	1	1	36	0	23
486	0	0	1	1	43	0	5
490	0	1	1	1	38	0	1
491	0	1	1	1	50	0	3
495	0	1	1	1	48	0	34
498	1	1	1	1	40	0	39
514	0	0	1	1	34	0	8
515	0	1	1	1	24	0	39
517	0	1	1	1	38	0	26
518	0	1	1	1	44	0	14
519	0	1	1	1	43	0	37
533	0	1	1	1	44	0	50
544	0	0	1	1	48	0	70
545	0	0	1	1	33	0	44
550	0	0	1	1	38	0	34
552	0	0	1	1	26	0	39
557	0	0	1	1	35	0	12
560	0	0	1	1	44	0	0
562	1	1	1	1	42	0	43
564	0	0	1	1	36	0	7
565	0	0	1	1	42	0	39
569	0	0	1	1	37	0	39
570	0	0	1	1	56	0	24
571	0	1	1	1	63	0	50
577	0	1	1	1	25	0	11
584	0	0	1	1	30	0	17
587	1	1	1	1	40	0	22
594	0	1	1	1	30	0	25
598	0	1	1	1	45	0	4
612	0	1	1	1	49	0	9
615	0	0	1	1	31	0	15
628	1	1	1	1	18	0	7
631	0	0	1	1	45	0	17
636	0	0	1	1	33	0	32
639	0	1	1	1	36	0	35
640	0	0	1	1	52	0	40
646	0	0	1	1	30	0	18
647	0	0	1	1	33	0	52
650	0	1	1	1	58	0	21
652	0	1	1	1	22	0	3
653	1	1	1	1	47	0	24
656	0	1	1	1	42	0	15
667	1	0	1	1	16	0	26
668	0	1	1	1	38	0	19
672	0	0	1	1	35	0	10
676	1	0	1	1	42	0	10
679	0	1	1	1	26	0	84
681	1	1	1	1	40	0	56
687	0	1	1	1	37	0	1
690	0	1	1	1	46	0	1
694	0	1	1	1	47	0	41
704	1	1	1	1	40	0	4
706	0	0	1	1	26	0	26
707	0	0	1	1	35	0	22
708	0	1	1	1	47	0	47
711	0	1	1	1	31	0	40
712	0	0	1	1	38	0	42
713	0	1	1	1	35	0	56
719	0	1	1	1	34	0	11
723	1	0	1	1	42	0	33
725	0	0	1	1	52	0	14
731	0	1	1	1	35	0	24
735	0	0	1	1	50	0	32
740	0	0	1	1	33	0	27
741	0	0	1	1	48	0	3
746	0	1	1	1	34	0	27
753	0	1	1	1	35	0	21
754	0	0	1	1	50	0	18
759	0	1	1	1	40	0	38
761	0	1	1	1	37	0	11
762	0	0	1	1	41	0	15
763	0	0	1	1	52	0	62
773	0	1	1	1	38	0	21
776	0	1	1	1	42	0	9
777	1	0	1	1	21	0	48
783	0	0	1	1	36	0	9
790	0	1	1	1	66	0	49
793	0	1	1	1	46	0	26
795	0	1	1	1	50	0	3
801	0	0	1	1	42	0	7
803	1	0	1	1	29	0	27
812	0	1	1	1	17	0	11
813	0	1	1	1	28	0	22
815	0	1	1	1	33	0	44
818	0	0	1	1	40	0	3
824	0	0	1	1	28	0	11
825	0	0	1	1	36	0	41
839	0	1	1	1	38	0	-0
841	1	1	1	1	51	0	10
842	0	0	1	1	30	0	40
853	0	1	1	1	39	0	0
856	0	1	1	1	41	0	21
857	0	0	1	1	27	0	3
862	0	1	1	1	44	0	0
865	0	1	1	1	28	0	28
868	0	1	1	1	41	0	17
871	0	0	1	1	43	0	3
872	0	0	1	1	74	0	0
874	0	0	1	1	38	0	27
882	0	0	1	1	40	0	10
885	0	0	1	1	57	0	4
886	0	0	1	1	31	0	3
891	0	1	1	1	33	0	16
893	0	1	1	1	37	0	6
901	0	1	1	1	35	0	51
903	0	0	1	1	26	0	9
905	0	0	1	1	46	0	33
907	0	0	1	1	32	0	50
908	0	0	1	1	50	0	38
916	1	1	1	1	49	0	3
922	0	0	1	1	58	0	19
925	0	1	1	1	28	0	2
1	0	1	0	0	40	1	96
4	0	1	0	0	48	1	131
12	0	1	0	0	37	1	129
13	0	1	0	0	38	1	104
17	0	0	0	0	40	1	164
21	0	1	0	0	55	1	177
22	0	1	0	0	41	1	159
26	0	0	0	0	34	1	317
30	0	0	0	0	49	1	186
37	0	1	0	0	27	1	156
40	0	0	0	0	41	1	296
44	0	1	0	0	47	1	202
51	1	1	0	0	31	1	214
58	0	0	0	0	46	1	115
61	0	1	0	0	28	1	332
62	0	0	0	0	39	1	145
65	0	0	0	0	40	1	137
72	0	0	0	0	52	1	233
75	0	0	0	0	30	1	278
82	0	0	0	0	39	1	202
87	0	0	0	0	44	1	250
93	0	1	0	0	53	1	251
97	0	0	0	0	36	1	154
100	0	0	0	0	48	1	123
103	0	1	0	0	47	1	181
110	1	1	0	0	42	1	142
111	0	0	0	0	38	1	131
116	0	0	0	0	31	1	133
120	0	1	0	0	39	1	241
126	0	0	0	0	29	1	193
127	0	0	0	0	39	1	321
128	0	1	0	0	32	1	104
134	0	1	0	0	46	1	158
150	0	0	0	0	41	1	122
154	0	0	0	0	38	1	180
156	0	0	0	0	37	1	87
157	1	1	0	0	47	1	191
168	0	0	0	0	43	1	122
169	0	1	0	0	37	1	122
172	0	0	0	0	49	1	209
179	1	1	0	0	44	1	198
201	0	1	0	0	44	1	303
205	0	0	0	0	50	1	107
206	0	0	0	0	36	1	217
207	0	0	0	0	24	1	151
210	0	0	0	0	43	1	173
213	0	0	0	0	38	1	198
217	0	1	0	0	38	1	171
220	1	0	0	0	35	1	64
226	0	0	0	0	50	1	157
228	0	1	0	0	30	1	179
232	1	1	0	0	56	1	158
235	1	1	0	0	34	1	236
241	0	1	0	0	39	1	270
244	0	0	0	0	44	1	163
245	0	0	0	0	49	1	190
250	0	0	0	0	30	1	142
251	1	1	0	0	34	1	172
254	0	0	0	0	29	1	173
258	0	0	0	0	30	1	150
262	0	0	0	0	30	1	164
266	0	0	0	0	31	1	174
268	0	0	0	0	47	1	84
271	0	0	0	0	49	1	223
280	1	0	0	0	57	1	111
282	0	1	0	0	34	1	90
285	1	1	0	0	49	1	241
287	0	1	0	0	45	1	135
289	0	0	0	0	41	1	277
291	0	1	0	0	44	1	113
302	0	0	0	0	34	1	176
304	1	1	0	0	45	1	146
311	0	0	0	0	36	1	117
315	0	1	0	0	44	1	125
316	1	0	0	0	44	1	128
318	1	1	0	0	61	1	283
323	0	1	0	0	50	1	184
331	0	1	0	0	48	1	210
332	0	0	0	0	42	1	177
338	0	0	0	0	43	1	265
339	0	0	0	0	31	1	234
341	0	0	0	0	42	1	225
357	1	0	0	0	38	1	87
361	0	1	0	0	51	1	128
365	0	0	0	0	51	1	162
367	0	0	0	0	27	1	121
368	0	1	0	0	44	1	178
370	0	1	0	0	49	1	121
372	0	1	0	0	44	1	214
377	0	0	0	0	44	1	359
385	0	1	0	0	31	1	116
386	0	1	0	0	47	1	131
387	0	0	0	0	27	1	207
389	0	1	0	0	37	1	75
400	1	0	0	0	26	1	57
402	0	0	0	0	34	1	150
405	0	0	0	0	33	1	136
406	0	1	0	0	33	1	225
408	0	0	0	0	46	1	231
412	0	0	0	0	43	1	43
416	0	1	0	0	40	1	53
417	1	0	0	0	41	1	100
422	0	0	0	0	32	1	285
423	0	0	0	0	48	1	146
424	0	0	0	0	36	1	274
432	0	1	0	0	35	1	172
434	0	0	0	0	39	1	144
436	0	1	0	0	63	1	237
437	0	0	0	0	25	1	240
440	0	0	0	0	29	1	127
441	0	0	0	0	34	1	114
443	0	1	0	0	25	1	111
446	0	0	0	0	45	1	190
449	0	1	0	0	34	1	210
453	1	0	0	0	43	1	395
458	0	1	0	0	66	1	82
463	0	1	0	0	52	1	243
467	0	0	0	0	33	1	124
468	0	1	0	0	34	1	142
470	0	0	0	0	39	1	190
475	0	0	0	0	69	1	187
480	1	1	0	0	31	1	193
481	0	0	0	0	45	1	47
482	0	0	0	0	35	1	300
488	0	1	0	0	40	1	280
489	0	1	0	0	49	1	97
493	0	0	0	0	38	1	77
502	0	0	0	0	35	1	177
503	0	1	0	0	44	1	134
504	1	0	0	0	35	1	197
505	0	1	0	0	33	1	237
509	1	0	0	0	45	1	271
510	0	0	0	0	37	1	162
516	0	1	0	0	41	1	384
520	0	1	0	0	42	1	82
522	1	1	0	0	36	1	97
528	0	0	0	0	64	1	151
532	0	1	0	0	46	1	77
535	0	0	0	0	35	1	157
543	0	1	0	0	51	1	258
546	0	1	0	0	47	1	118
548	1	1	0	0	52	1	140
549	0	0	0	0	54	1	99
553	0	0	0	0	42	1	158
554	0	0	0	0	51	1	132
559	0	1	0	0	35	1	227
568	0	1	0	0	39	1	133
576	0	0	0	0	40	1	252
578	0	0	0	0	52	1	84
579	0	1	0	0	29	1	166
580	0	0	0	0	47	1	164
581	1	0	0	0	42	1	101
583	0	0	0	0	52	1	146
589	0	1	0	0	54	1	28
591	0	0	0	0	42	1	279
593	0	0	0	0	42	1	229
596	0	0	0	0	49	1	38
603	0	1	0	0	31	1	155
607	0	0	0	0	41	1	136
609	0	0	0	0	34	1	166
610	0	1	0	0	32	1	86
619	0	1	0	0	52	1	174
620	0	1	0	0	57	1	117
622	0	0	0	0	45	1	40
626	0	1	0	0	56	1	123
634	0	1	0	0	37	1	351
635	0	0	0	0	53	1	187
648	0	1	0	0	44	1	140
649	0	0	0	0	36	1	179
658	0	0	0	0	33	1	121
659	0	1	0	0	42	1	172
660	0	0	0	0	38	1	158
661	0	0	0	0	47	1	157
663	0	0	0	0	54	1	157
664	1	1	0	0	44	1	180
665	0	1	0	0	36	1	140
673	0	1	0	0	31	1	195
682	0	1	0	0	43	1	113
718	0	0	0	0	32	1	336
724	0	1	0	0	46	1	99
726	0	1	0	0	47	1	152
729	0	0	0	0	21	1	103
734	0	0	0	0	37	1	123
736	0	0	0	0	37	1	103
755	0	0	0	0	30	1	92
756	1	1	0	0	38	1	184
757	1	1	0	0	40	1	154
758	0	1	0	0	39	1	151
766	0	0	0	0	22	1	167
767	1	0	0	0	38	1	151
769	0	1	0	0	37	1	169
770	0	1	0	0	38	1	305
771	0	1	0	0	33	1	286
774	0	0	0	0	26	1	155
775	0	1	0	0	41	1	121
778	0	0	0	0	46	1	332
784	0	1	0	0	43	1	128
787	0	0	0	0	33	1	167
789	0	0	0	0	37	1	100
792	1	0	0	0	46	1	127
794	0	0	0	0	44	1	327
796	0	0	0	0	43	1	248
799	0	0	0	0	37	1	137
808	1	1	0	0	31	1	257
810	0	0	0	0	53	1	98
811	1	1	0	0	44	1	188
821	0	0	0	0	48	1	222
822	0	0	0	0	46	1	177
826	0	0	0	0	31	1	151
829	0	0	0	0	33	1	195
830	0	1	0	0	25	1	215
831	0	0	0	0	40	1	217
834	0	1	0	0	40	1	195
836	0	0	0	0	32	1	221
838	0	1	0	0	42	1	20
845	0	1	0	0	49	1	78
852	1	1	0	0	18	1	97
854	0	0	0	0	38	1	157
859	0	0	0	0	24	1	236
860	0	0	0	0	35	1	146
869	0	1	0	0	46	1	208
873	0	1	0	0	43	1	119
877	0	1	0	0	45	1	209
878	0	1	0	0	32	1	136
879	0	0	0	0	34	1	142
883	0	0	0	0	32	1	233
888	0	0	0	0	49	1	156
896	0	0	0	0	34	1	216
898	0	1	0	0	43	1	238
899	0	1	0	0	48	1	123
906	0	0	0	0	31	1	120
910	0	1	0	0	48	1	124
913	0	1	0	0	44	1	145
917	0	1	0	0	34	1	231
918	1	0	0	0	35	1	221
920	0	0	0	0	44	1	196
921	0	1	0	0	31	1	226
930	0	0	0	0	42	1	92
933	0	0	0	0	34	1	131
3	0	1	1	0	33	1	56
7	0	0	1	0	34	1	37
10	1	1	1	0	36	1	13
14	0	0	1	0	48	1	40
16	0	0	1	0	40	1	0
28	0	1	1	0	41	1	65
33	0	0	1	0	31	1	75
42	0	0	1	0	39	1	57
46	0	0	1	0	38	1	53
47	0	0	1	0	38	1	11
50	0	1	1	0	22	1	17
74	0	1	1	0	40	1	35
77	1	0	1	0	54	1	43
83	1	0	1	0	34	1	34
91	0	0	1	0	21	1	32
94	0	1	1	0	39	1	50
95	0	0	1	0	35	1	36
98	0	1	1	0	33	1	8
101	0	1	1	0	42	1	37
104	0	1	1	0	29	1	53
105	0	1	1	0	41	1	13
112	1	0	1	0	44	1	90
114	0	1	1	0	50	1	157
119	0	1	1	0	44	1	41
121	0	0	1	0	54	1	40
123	0	1	1	0	45	1	25
124	0	1	1	0	31	1	9
135	1	0	1	0	39	1	116
137	0	1	1	0	38	1	26
138	0	1	1	0	50	1	35
143	0	1	1	0	43	1	256
145	0	0	1	0	35	1	96
152	0	1	1	0	37	1	58
153	0	1	1	0	44	1	2
160	0	1	1	0	29	1	18
164	0	1	1	0	39	1	19
170	0	1	1	0	42	1	12
171	1	1	1	0	30	1	99
173	1	1	1	0	36	1	81
174	0	1	1	0	34	1	31
182	0	1	1	0	32	1	24
184	0	1	1	0	43	1	38
186	0	0	1	0	34	1	18
188	1	1	1	0	19	1	85
195	0	0	1	0	42	1	7
198	0	1	1	0	62	1	16
200	0	1	1	0	47	1	90
203	0	0	1	0	41	1	39
211	0	0	1	0	54	1	15
214	0	1	1	0	36	1	18
218	0	1	1	0	31	1	44
219	0	0	1	0	39	1	58
222	1	1	1	0	38	1	17
223	0	1	1	0	26	1	9
227	0	1	1	0	40	1	18
230	0	0	1	0	36	1	47
236	0	0	1	0	43	1	42
237	0	0	1	0	19	1	55
249	0	1	1	0	56	1	85
252	0	0	1	0	38	1	42
260	0	0	1	0	33	1	60
261	0	0	1	0	41	1	33
263	0	0	1	0	59	1	28
269	0	0	1	0	33	1	47
272	0	1	1	0	31	1	29
273	0	1	1	0	31	1	30
277	1	1	1	0	46	1	20
278	0	1	1	0	50	1	33
288	0	1	1	0	38	1	82
290	0	1	1	0	52	1	129
294	0	0	1	0	39	1	90
301	0	0	1	0	35	1	14
303	1	1	1	0	48	1	31
309	0	0	1	0	40	1	29
317	0	1	1	0	42	1	50
319	0	0	1	0	43	1	24
320	0	0	1	0	37	1	41
321	0	0	1	0	36	1	35
322	1	1	1	0	39	1	37
337	1	1	1	0	35	1	4
340	0	0	1	0	29	1	0
345	0	0	1	0	28	1	83
351	0	1	1	0	34	1	31
353	0	0	1	0	44	1	97
358	1	1	1	0	37	1	64
362	0	1	1	0	34	1	17
363	0	0	1	0	42	1	4
373	0	0	1	0	20	1	136
379	1	0	1	0	34	1	47
381	0	0	1	0	33	1	17
382	0	0	1	0	29	1	111
384	1	0	1	0	30	1	8
388	0	1	1	0	55	1	31
391	0	0	1	0	29	1	37
393	0	1	1	0	24	1	97
394	0	0	1	0	43	1	44
409	0	1	1	0	41	1	193
415	1	0	1	0	41	1	82
418	0	0	1	0	37	1	24
420	0	1	1	0	39	1	50
430	0	0	1	0	41	1	12
431	0	1	1	0	26	1	53
444	0	0	1	0	38	1	42
445	0	0	1	0	31	1	22
465	0	0	1	0	33	1	9
466	0	0	1	0	30	1	23
473	0	0	1	0	38	1	45
478	0	1	1	0	40	1	9
479	0	0	1	0	63	1	12
487	0	1	1	0	35	1	37
494	0	0	1	0	50	1	23
496	0	0	1	0	33	1	67
500	0	1	1	0	53	1	130
508	0	0	1	0	41	1	37
512	0	1	1	0	46	1	33
521	0	1	1	0	67	1	12
523	0	0	1	0	40	1	35
524	0	1	1	0	38	1	10
526	0	0	1	0	56	1	54
529	0	1	1	0	41	1	47
539	0	0	1	0	64	1	-0
547	0	0	1	0	25	1	9
551	1	1	1	0	41	1	13
556	0	1	1	0	34	1	22
558	0	0	1	0	30	1	6
566	0	1	1	0	50	1	80
567	0	1	1	0	36	1	22
573	0	1	1	0	36	1	285
575	0	0	1	0	36	1	31
585	0	0	1	0	46	1	3
590	1	0	1	0	38	1	28
601	0	0	1	0	51	1	63
606	0	1	1	0	42	1	87
611	0	1	1	0	44	1	0
613	1	1	1	0	30	1	10
617	1	1	1	0	43	1	28
621	0	1	1	0	46	1	0
623	0	0	1	0	37	1	44
625	0	0	1	0	50	1	53
627	0	0	1	0	33	1	89
629	0	0	1	0	38	1	2
630	0	0	1	0	30	1	40
632	1	1	1	0	54	1	13
633	0	0	1	0	52	1	86
637	0	1	1	0	44	1	33
641	1	1	1	0	37	1	52
642	0	1	1	0	30	1	77
644	0	1	1	0	27	1	31
651	0	1	1	0	43	1	147
654	0	1	1	0	36	1	53
657	0	0	1	0	46	1	13
666	0	0	1	0	36	1	40
669	0	1	1	0	30	1	36
670	0	0	1	0	39	1	32
674	0	1	1	0	43	1	155
683	0	0	1	0	31	1	42
684	0	0	1	0	42	1	40
685	0	1	1	0	33	1	35
686	0	0	1	0	56	1	72
689	1	0	1	0	28	1	29
691	0	1	1	0	40	1	51
692	0	1	1	0	51	1	13
693	0	1	1	0	37	1	26
695	1	1	1	0	37	1	109
696	0	0	1	0	30	1	32
697	0	0	1	0	24	1	6
698	0	0	1	0	38	1	30
702	0	0	1	0	30	1	18
710	1	1	1	0	45	1	9
714	0	0	1	0	37	1	63
715	0	0	1	0	29	1	67
716	1	1	1	0	42	1	23
722	0	0	1	0	36	1	35
728	0	0	1	0	47	1	161
732	0	1	1	0	24	1	16
739	0	0	1	0	38	1	11
745	0	0	1	0	28	1	98
747	0	1	1	0	38	1	5
749	0	0	1	0	34	1	18
750	0	0	1	0	33	1	58
751	0	0	1	0	44	1	43
765	0	0	1	0	67	1	68
768	1	0	1	0	35	1	9
779	0	1	1	0	45	1	86
780	0	1	1	0	50	1	72
781	0	1	1	0	33	1	78
785	0	0	1	0	32	1	2
791	1	0	1	0	31	1	8
797	0	1	1	0	25	1	40
798	0	1	1	0	25	1	20
802	0	1	1	0	29	1	59
807	1	1	1	0	29	1	46
809	0	0	1	0	46	1	12
814	0	1	1	0	41	1	42
816	0	0	1	0	46	1	32
823	0	1	1	0	28	1	45
833	0	0	1	0	36	1	92
835	0	0	1	0	38	1	35
843	0	1	1	0	29	1	9
844	0	0	1	0	57	1	53
847	1	1	1	0	28	1	128
849	0	0	1	0	52	1	6
858	0	1	1	0	49	1	66
861	1	1	1	0	17	1	8
870	0	1	1	0	44	1	73
876	1	0	1	0	54	1	69
881	0	0	1	0	39	1	34
889	0	1	1	0	38	1	30
894	0	1	1	0	36	1	31
897	0	0	1	0	37	1	151
911	0	0	1	0	42	1	46
912	0	1	1	0	30	1	10
914	0	0	1	0	35	1	55
919	0	1	1	0	29	1	93
924	0	0	1	0	34	1	18
927	0	0	1	0	39	1	78
2	0	1	0	1	35	1	115
5	0	1	0	1	34	1	23
6	0	1	0	1	31	1	293
9	0	0	0	1	46	1	116
11	0	0	0	1	38	1	406
18	0	1	0	1	42	1	283
25	1	0	0	1	29	1	476
27	0	0	0	1	50	1	225
29	0	0	0	1	48	1	359
31	0	1	0	1	52	1	162
32	1	1	0	1	43	1	200
38	1	1	0	1	57	1	240
39	0	1	0	1	33	1	311
41	1	0	0	1	44	1	268
43	0	0	0	1	34	1	301
45	1	1	0	1	68	1	287
49	0	0	0	1	43	1	133
53	0	1	0	1	34	1	244
54	1	1	0	1	41	1	158
55	0	1	0	1	36	1	181
59	0	0	0	1	41	1	68
63	0	1	0	1	35	1	435
64	0	0	0	1	38	1	186
66	0	0	0	1	41	1	107
67	0	1	0	1	45	1	238
70	0	0	0	1	33	1	313
71	0	0	0	1	38	1	163
76	0	1	0	1	30	1	388
78	0	1	0	1	29	1	231
79	0	0	0	1	64	1	104
80	0	1	0	1	33	1	228
81	0	0	0	1	35	1	148
85	0	0	0	1	50	1	170
88	0	1	0	1	33	1	255
89	0	0	0	1	40	1	154
90	1	1	0	1	57	1	138
96	0	1	0	1	39	1	342
99	0	1	0	1	40	1	113
106	1	1	0	1	40	1	158
108	0	0	0	1	35	1	80
109	0	0	0	1	44	1	241
117	0	0	0	1	42	1	221
122	0	1	0	1	40	1	169
130	0	0	0	1	48	1	117
131	0	0	0	1	43	1	309
132	0	1	0	1	53	1	300
133	0	1	0	1	47	1	69
136	1	1	0	1	35	1	254
139	0	1	0	1	42	1	163
141	1	1	0	1	37	1	82
142	1	1	0	1	44	1	113
144	0	0	0	1	35	1	150
148	0	0	0	1	36	1	405
151	1	1	0	1	42	1	256
159	0	1	0	1	37	1	207
161	1	0	0	1	30	1	259
163	0	1	0	1	32	1	210
175	1	1	0	1	39	1	245
176	0	0	0	1	45	1	251
177	0	0	0	1	35	1	174
178	0	0	0	1	29	1	290
180	0	0	0	1	41	1	166
181	1	1	0	1	44	1	170
185	1	0	0	1	45	1	292
187	0	1	0	1	51	1	244
189	0	1	0	1	28	1	204
191	0	0	0	1	47	1	316
192	0	1	0	1	44	1	159
194	0	0	0	1	35	1	333
196	0	0	0	1	49	1	43
197	0	0	0	1	42	1	293
202	0	0	0	1	44	1	160
204	0	0	0	1	41	1	315
209	1	0	0	1	36	1	179
216	0	1	0	1	39	1	320
221	0	0	0	1	38	1	242
225	0	1	0	1	37	1	194
229	0	0	0	1	28	1	192
231	0	0	0	1	52	1	129
233	0	0	0	1	32	1	182
238	0	0	0	1	41	1	162
239	0	0	0	1	42	1	225
242	0	0	0	1	35	1	112
246	0	1	0	1	40	1	39
247	0	0	0	1	26	1	230
255	1	1	0	1	37	1	336
256	0	0	0	1	46	1	172
259	0	1	0	1	36	1	184
264	0	0	0	1	34	1	131
265	0	0	0	1	27	1	308
270	0	1	0	1	35	1	170
275	0	0	0	1	41	1	203
283	1	1	0	1	43	1	250
284	0	1	0	1	40	1	158
293	0	0	0	1	35	1	113
295	0	0	0	1	30	1	223
297	0	1	0	1	46	1	261
298	0	0	0	1	42	1	267
299	0	1	0	1	40	1	203
306	0	0	0	1	43	1	77
310	0	0	0	1	40	1	175
312	0	0	0	1	45	1	201
314	1	1	0	1	42	1	64
325	0	0	0	1	48	1	119
328	0	0	0	1	30	1	199
329	0	0	0	1	27	1	87
330	0	0	0	1	39	1	309
333	0	0	0	1	32	1	204
334	0	0	0	1	33	1	322
335	0	0	0	1	20	1	387
342	1	0	0	1	27	1	100
344	0	0	0	1	36	1	49
346	0	0	0	1	53	1	159
347	0	1	0	1	31	1	399
352	0	0	0	1	29	1	23
354	0	0	0	1	32	1	221
355	0	1	0	1	45	1	379
359	1	0	0	1	36	1	271
360	1	1	0	1	42	1	108
366	0	0	0	1	40	1	0
369	0	1	0	1	60	1	167
375	0	0	0	1	40	1	984
376	0	1	0	1	35	1	144
378	0	0	0	1	35	1	69
380	0	0	0	1	43	1	247
383	1	1	0	1	42	1	219
398	0	0	0	1	41	1	250
404	1	1	0	1	19	1	259
407	0	0	0	1	41	1	238
410	0	0	0	1	41	1	140
411	0	0	0	1	48	1	159
413	0	1	0	1	46	1	226
414	0	0	0	1	30	1	234
426	0	1	0	1	37	1	296
427	1	1	0	1	32	1	177
428	0	0	0	1	49	1	93
433	0	0	0	1	29	1	219
435	0	1	0	1	32	1	104
438	0	1	0	1	35	1	39
439	0	0	0	1	32	1	79
448	0	1	0	1	30	1	321
450	1	1	0	1	32	1	133
451	0	1	0	1	27	1	97
454	0	0	0	1	53	1	250
457	0	0	0	1	55	1	205
459	0	0	0	1	45	1	132
460	0	0	0	1	42	1	140
461	1	1	0	1	49	1	208
462	0	1	0	1	43	1	249
464	0	0	0	1	39	1	219
471	0	0	0	1	33	1	326
474	0	0	0	1	34	1	172
476	0	0	0	1	28	1	330
484	0	1	0	1	33	1	340
492	0	0	0	1	26	1	175
497	0	1	0	1	43	1	137
499	1	1	0	1	31	1	75
501	0	0	0	1	29	1	266
506	0	0	0	1	38	1	189
507	0	1	0	1	53	1	158
511	0	0	0	1	40	1	87
513	0	1	0	1	31	1	191
525	0	0	0	1	42	1	72
527	1	1	0	1	46	1	206
530	0	1	0	1	36	1	503
531	0	0	0	1	32	1	168
534	0	1	0	1	52	1	146
536	0	0	0	1	63	1	267
537	0	0	0	1	46	1	103
538	0	0	0	1	32	1	24
540	0	1	0	1	39	1	265
541	0	0	0	1	34	1	258
542	0	0	0	1	40	1	206
555	0	1	0	1	33	1	107
561	0	1	0	1	44	1	87
563	0	1	0	1	30	1	102
572	0	0	0	1	60	1	297
574	0	0	0	1	53	1	98
582	1	0	0	1	33	1	79
586	1	0	0	1	50	1	45
588	1	1	0	1	29	1	276
592	0	0	0	1	34	1	191
595	0	0	0	1	44	1	189
597	0	0	0	1	52	1	301
599	1	1	0	1	37	1	203
600	0	0	0	1	55	1	294
602	0	0	0	1	36	1	200
604	0	0	0	1	30	1	112
605	0	0	0	1	63	1	176
608	0	1	0	1	37	1	238
614	0	0	0	1	31	1	236
616	1	1	0	1	35	1	125
618	0	1	0	1	47	1	274
624	0	0	0	1	51	1	188
638	0	1	0	1	44	1	200
643	0	1	0	1	39	1	129
645	0	0	0	1	41	1	198
655	0	0	0	1	59	1	240
662	1	1	0	1	38	1	192
671	0	0	0	1	41	1	247
675	0	0	0	1	43	1	68
677	0	1	0	1	48	1	447
678	0	1	0	1	43	1	221
680	1	1	0	1	20	1	183
688	0	1	0	1	40	1	214
699	1	1	0	1	35	1	289
700	0	0	0	1	44	1	118
701	0	0	0	1	42	1	92
703	0	0	0	1	54	1	94
705	0	0	0	1	36	1	203
709	0	0	0	1	49	1	481
717	1	1	0	1	36	1	203
720	0	0	0	1	38	1	62
721	0	1	0	1	37	1	300
727	0	0	0	1	38	1	213
730	0	1	0	1	41	1	352
733	0	0	0	1	38	1	148
737	0	1	0	1	35	1	148
738	0	0	0	1	45	1	142
742	0	0	0	1	46	1	227
743	1	1	0	1	44	1	156
744	1	1	0	1	32	1	260
748	1	1	0	1	35	1	268
752	0	0	0	1	39	1	230
760	0	0	0	1	40	1	210
764	0	0	0	1	36	1	160
772	1	0	0	1	26	1	444
782	0	1	0	1	44	1	479
786	0	0	0	1	41	1	136
788	1	1	0	1	47	1	140
800	0	1	0	1	41	1	320
804	0	0	0	1	33	1	194
805	0	1	0	1	38	1	267
806	0	1	0	1	48	1	371
817	0	1	0	1	38	1	164
819	0	0	0	1	34	1	213
820	0	1	0	1	33	1	231
827	0	0	0	1	40	1	155
828	0	0	0	1	30	1	110
832	0	0	0	1	26	1	149
837	0	1	0	1	34	1	239
840	0	0	0	1	44	1	223
846	1	1	0	1	28	1	261
848	0	1	0	1	40	1	229
850	0	0	0	1	42	1	185
851	0	0	0	1	35	1	266
855	0	0	0	1	42	1	236
863	0	0	0	1	37	1	183
864	0	0	0	1	36	1	195
866	0	0	0	1	41	1	148
867	0	1	0	1	38	1	104
875	0	1	0	1	27	1	230
880	0	0	0	1	35	1	210
884	0	0	0	1	33	1	144
887	1	1	0	1	30	1	232
890	0	0	0	1	36	1	205
892	0	1	0	1	37	1	167
895	0	0	0	1	46	1	237
900	0	0	0	1	33	1	190
902	1	1	0	1	32	1	139
904	0	0	0	1	37	1	131
909	0	0	0	1	26	1	376
915	0	0	0	1	40	1	125
923	1	1	0	1	37	1	205
926	0	0	0	1	41	1	40
928	0	0	0	1	48	1	147
929	0	0	0	1	35	1	230
931	0	1	0	1	35	1	294
932	1	1	0	1	39	1	275
8	0	1	1	1	50	1	46
15	0	1	1	1	75	1	207
19	0	1	1	1	48	1	175
20	0	0	1	1	35	1	191
23	0	0	1	1	27	1	25
24	1	1	1	1	48	1	530
34	0	0	1	1	41	1	116
35	1	1	1	1	46	1	86
36	0	0	1	1	55	1	44
48	0	1	1	1	48	1	123
52	0	1	1	1	34	1	32
56	0	0	1	1	34	1	12
57	0	1	1	1	33	1	54
60	0	1	1	1	33	1	161
68	1	1	1	1	42	1	63
69	0	0	1	1	57	1	43
73	0	0	1	1	37	1	68
84	0	1	1	1	46	1	43
86	0	0	1	1	42	1	62
92	0	1	1	1	48	1	70
102	0	0	1	1	16	1	61
107	1	1	1	1	40	1	107
113	0	0	1	1	46	1	27
115	1	1	1	1	28	1	41
118	1	1	1	1	30	1	6
125	0	1	1	1	34	1	79
129	0	0	1	1	40	1	178
140	0	0	1	1	34	1	55
146	0	0	1	1	27	1	91
147	0	1	1	1	26	1	53
149	0	1	1	1	32	1	188
155	0	0	1	1	45	1	75
158	0	0	1	1	40	1	26
162	0	0	1	1	38	1	76
165	0	1	1	1	31	1	51
166	0	1	1	1	36	1	124
167	0	1	1	1	35	1	85
183	0	1	1	1	43	1	69
190	0	0	1	1	37	1	150
193	0	1	1	1	35	1	24
199	0	0	1	1	35	1	92
208	0	1	1	1	32	1	79
212	0	0	1	1	58	1	22
215	1	1	1	1	47	1	7
224	1	1	1	1	69	1	26
234	1	1	1	1	50	1	37
240	0	0	1	1	34	1	14
243	0	0	1	1	48	1	96
248	0	1	1	1	31	1	39
253	0	1	1	1	51	1	122
257	0	0	1	1	32	1	137
267	0	0	1	1	49	1	3
274	0	0	1	1	61	1	15
276	0	1	1	1	42	1	118
279	0	1	1	1	39	1	8
281	0	0	1	1	66	1	54
286	0	0	1	1	39	1	20
292	0	0	1	1	36	1	39
296	0	0	1	1	68	1	121
300	0	0	1	1	36	1	55
305	0	0	1	1	34	1	602
307	0	1	1	1	27	1	119
308	0	0	1	1	29	1	27
313	1	1	1	1	52	1	85
324	0	1	1	1	46	1	337
326	0	1	1	1	48	1	16
327	0	0	1	1	33	1	88
336	0	1	1	1	31	1	59
343	0	1	1	1	52	1	98
348	1	1	1	1	47	1	138
349	0	0	1	1	31	1	49
350	1	0	1	1	39	1	98
356	0	0	1	1	35	1	55
364	0	1	1	1	28	1	93
371	0	1	1	1	22	1	102
374	0	1	1	1	42	1	110
390	1	0	1	1	30	1	120
392	1	0	1	1	43	1	211
395	0	1	1	1	22	1	156
396	1	1	1	1	35	1	52
397	0	1	1	1	30	1	236
399	0	0	1	1	40	1	41
401	0	1	1	1	38	1	39
403	0	1	1	1	46	1	105
419	0	0	1	1	53	1	17
421	0	1	1	1	43	1	246
425	0	1	1	1	44	1	158
429	0	0	1	1	42	1	46
442	1	1	1	1	36	1	194
447	0	0	1	1	33	1	219
452	1	1	1	1	49	1	77
455	0	0	1	1	59	1	129
456	1	1	1	1	26	1	227
469	0	0	1	1	49	1	22
472	0	0	1	1	33	1	156
477	1	0	1	1	35	1	73
483	1	1	1	1	38	1	60
485	0	1	1	1	36	1	97
486	0	0	1	1	43	1	4
490	0	1	1	1	38	1	30
491	0	1	1	1	50	1	47
495	0	1	1	1	48	1	41
498	1	1	1	1	40	1	39
514	0	0	1	1	34	1	82
515	0	1	1	1	24	1	71
517	0	1	1	1	38	1	159
518	0	1	1	1	44	1	34
519	0	1	1	1	43	1	65
533	0	1	1	1	44	1	106
544	0	0	1	1	48	1	55
545	0	0	1	1	33	1	328
550	0	0	1	1	38	1	25
552	0	0	1	1	26	1	272
557	0	0	1	1	35	1	70
560	0	0	1	1	44	1	68
562	1	1	1	1	42	1	27
564	0	0	1	1	36	1	98
565	0	0	1	1	42	1	66
569	0	0	1	1	37	1	97
570	0	0	1	1	56	1	21
571	0	1	1	1	63	1	83
577	0	1	1	1	25	1	84
584	0	0	1	1	30	1	119
587	1	1	1	1	40	1	132
594	0	1	1	1	30	1	48
598	0	1	1	1	45	1	32
612	0	1	1	1	49	1	175
615	0	0	1	1	31	1	189
628	1	1	1	1	18	1	104
631	0	0	1	1	45	1	32
636	0	0	1	1	33	1	86
639	0	1	1	1	36	1	109
640	0	0	1	1	52	1	36
646	0	0	1	1	30	1	66
647	0	0	1	1	33	1	104
650	0	1	1	1	58	1	221
652	0	1	1	1	22	1	43
653	1	1	1	1	47	1	175
656	0	1	1	1	42	1	67
667	1	0	1	1	16	1	84
668	0	1	1	1	38	1	45
672	0	0	1	1	35	1	43
676	1	0	1	1	42	1	32
679	0	1	1	1	26	1	93
681	1	1	1	1	40	1	111
687	0	1	1	1	37	1	47
690	0	1	1	1	46	1	184
694	0	1	1	1	47	1	45
704	1	1	1	1	40	1	106
706	0	0	1	1	26	1	70
707	0	0	1	1	35	1	102
708	0	1	1	1	47	1	81
711	0	1	1	1	31	1	36
712	0	0	1	1	38	1	33
713	0	1	1	1	35	1	63
719	0	1	1	1	34	1	30
723	1	0	1	1	42	1	91
725	0	0	1	1	52	1	162
731	0	1	1	1	35	1	98
735	0	0	1	1	50	1	82
740	0	0	1	1	33	1	104
741	0	0	1	1	48	1	16
746	0	1	1	1	34	1	121
753	0	1	1	1	35	1	20
754	0	0	1	1	50	1	42
759	0	1	1	1	40	1	55
761	0	1	1	1	37	1	36
762	0	0	1	1	41	1	16
763	0	0	1	1	52	1	49
773	0	1	1	1	38	1	76
776	0	1	1	1	42	1	28
777	1	0	1	1	21	1	89
783	0	0	1	1	36	1	98
790	0	1	1	1	66	1	51
793	0	1	1	1	46	1	84
795	0	1	1	1	50	1	169
801	0	0	1	1	42	1	8
803	1	0	1	1	29	1	58
812	0	1	1	1	17	1	185
813	0	1	1	1	28	1	154
815	0	1	1	1	33	1	60
818	0	0	1	1	40	1	149
824	0	0	1	1	28	1	0
825	0	0	1	1	36	1	127
839	0	1	1	1	38	1	89
841	1	1	1	1	51	1	69
842	0	0	1	1	30	1	74
853	0	1	1	1	39	1	22
856	0	1	1	1	41	1	63
857	0	0	1	1	27	1	59
862	0	1	1	1	44	1	15
865	0	1	1	1	28	1	46
868	0	1	1	1	41	1	87
871	0	0	1	1	43	1	41
872	0	0	1	1	74	1	25
874	0	0	1	1	38	1	18
882	0	0	1	1	40	1	214
885	0	0	1	1	57	1	46
886	0	0	1	1	31	1	11
891	0	1	1	1	33	1	113
893	0	1	1	1	37	1	69
901	0	1	1	1	35	1	70
903	0	0	1	1	26	1	37
905	0	0	1	1	46	1	99
907	0	0	1	1	32	1	145
908	0	0	1	1	50	1	62
916	1	1	1	1	49	1	38
922	0	0	1	1	58	1	161
925	0	1	1	1	28	1	2
