# Supplementary material for: Sensitivity analyses for effect modifiers not observed in the target population when generalizing treatment effects from a randomized controlled trial: Assumptions, models, effect scales, data scenarios, and implementation details
Source: PLoS One. 2018 Dec 11;13(12):e0208795. doi: 10.1371/journal.pone.0208795 (PMC6289424; doi:10.1371/journal.pone.0208795)
Supplement: S9 Appendix — (CSV) [file pone.0208795.s009.csv]

white	hisp	male	agegp	n	se	w
0	0	0	1	2810	234.694	0.052
0	0	0	2	2670	239.796	0.049
0	0	0	3	2360	216.837	0.044
0	0	0	4	960	158.163	0.018
0	0	1	1	6760	403.061	0.125
0	0	1	2	4170	344.388	0.077
0	0	1	3	3680	354.592	0.068
0	0	1	4	1510	206.633	0.028
0	1	0	1	820	145.408	0.015
0	1	0	2	720	153.061	0.013
0	1	0	3	440	94.388	0.008
0	1	0	4	320	96.939	0.006
0	1	1	1	3010	362.245	0.056
0	1	1	2	2520	290.816	0.046
0	1	1	3	1410	211.735	0.026
0	1	1	4	480	130.102	0.009
1	0	0	1	1050	163.265	0.019
1	0	0	2	1060	173.469	0.02
1	0	0	3	840	140.306	0.015
1	0	0	4	360	96.939	0.007
1	0	1	1	4050	377.551	0.075
1	0	1	2	5600	502.551	0.103
1	0	1	3	4640	408.163	0.086
1	0	1	4	1980	272.959	0.037
